# Supplementary material for: Trace Element Deficiency in Axial Spondyloarthritis and Psoriatic Arthritis in Relation to Markers of Inflammation and Remission
Source: Int J Mol Sci. 2025 May 21;26(10):4924. doi: 10.3390/ijms26104924 (PMC12112114; doi:10.3390/ijms26104924)
Supplement: Supplementary file 1 [file ijms-26-04924-s001.zip]

Archive with 1 entries (1 files):
- ijms-3544634-supplementary.pdf
